# Supplementary material for: DeepSRE: Identification of sterol responsive elements and nuclear transcription factors Y proximity in human DNA by Convolutional Neural Network analysis
Source: PLoS One. 2021 Mar 4;16(3):e0247402. doi: 10.1371/journal.pone.0247402 (PMC7932541; doi:10.1371/journal.pone.0247402)
Supplement: S4 Fig — (ZIP) [file pone.0247402.s004.zip]

Archive with 2 entries (2 files):
- S4A_Fig.tif
- S4B_Fig.tif
